# Supplementary material for: Protective Effect of Lactiplantibacillus plantarum 1201 Combined with Galactooligosaccharide on Carbon Tetrachloride-Induced Acute Liver Injury in Mice
Source: Nutrients. 2021 Dec 12;13(12):4441. doi: 10.3390/nu13124441 (PMC8706614; doi:10.3390/nu13124441)
Supplement: Supplementary file 1 [file nutrients-13-04441-s001.zip]

Archive with 1 entries (1 files):
- nutrients-1485103-supplementary.pdf
